# Supplementary material for: CD8+ T cells cross-restricted by HLA-B*57 and HLA-E*01 recognize HIV Gag with different functional profiles
Source: JCI Insight. 2025 Dec 18;11(3):e189909. doi: 10.1172/jci.insight.189909 (PMC12893105; doi:10.1172/jci.insight.189909)
Supplement: Supporting data values [file jciinsight-11-189909-s267.xls]

## Sheet: Figure 1
Control Status	Subject	Antigen	Condition	sCD40L	Fractalkine	G-CSF	GM-CSF	IFNg	IL-1a	IL-1B	IL-1RA	IL-2	IL-3	IL-4	IL-5	IL-6	IL-7	IL-8	IL-9	IL-10	IL-12(p40)	IL-12(p70)	IL-13	IL-15	IL-17A	IL-17E	IL-18	IL-22	IL-27	IP-10	MCP-1	MCP-3	M-CSF	MDC	MIG	MIP-1a	MIP-1B	RANTES	TNF-a	TNF-B
Controller	Ci10004	DMSO	B57	0	4.13	0	0	29.25	0	0	0	7.93	0	0	0.1	2.11	0	7.19	0	0.13	0	0.12	0	0	0	0	1.79	0	0	116.69	44.64	0.41	35.88	69.84	51.96	0	10.1	782.63	11.83	0
Controller	Ci10004	DMSO	E01	0	93.69	0	0	2.67	0	0	0	3.07	0	0	0.24	0.51	0	7.97	0	3.26	0	0	0	0	0	0	1.53	0	36.27	2246.15	1005.79	2.38	45.63	1508.19	53.08	0	17.99	1029.18	14.56	0
Controller	Ci10004	DMSO	E03	0	4.13	0	15.48	2.48	0	0	0	1.84	0	0	0.14	0.78	0	12.88	0	1.12	0	0	0	0	0	0	2.33	0	0	168.33	232.72	1.61	43.45	259.82	47.05	0	7.26	933.93	14.83	0
Controller	Ci10004	DMSO	PBMC	445.64	132.61	32.9	46.22	22.85	5.46	22.24	1382	3.39	11.69	5.65	1.43	35.48	2.28	6270	29.08	14.3	16.73	6.16	97.58	8.31	13.22	61.88	7.81	124.23	158.41	486.23	8953	2588	181.11	188.84	977.05	36.96	42.02	4013	85.68	40.94
Noncontroller	Ci10027	DMSO	B57	0	0	6.54	3.78	18.8	0.28	0	4.75	22.85	0	0	0	20.57	0	8.09	0	0	1	0	0	0	0	0	0	0	0	0	0	0	0	0	0	0	88.96	0	0	0
Noncontroller	Ci10027	DMSO	E01	0	0	0	7.98	1.25	0	0	0	21.63	11.6	0	0	1.25	0.06	2.29	0	0	0	0	0	0	0	0	0	0	0	0	1199	0	0	0	0	0	0	0	0	0
Noncontroller	Ci10027	DMSO	E03	0	0	0	2.2	4.08	0	0	0	16.34	7.14	0	0	6.04	0	13.21	1.85	7.98	0	0	0	0	0	0	0	0	0	0	11639	0	0	0	40.93	0	63.04	0	4.02	0
Controller	Ci10060	DMSO	B57	2.99	0	0	0	6.11	0.61	0	0	2.99	0.74	0	0	1.72	0	0	3.69	0	0	0	0	0	0	0	0	0	0	0	50.19	0	0	0	0	0	0	0	0.61	0
Controller	Ci10060	DMSO	E01	14.9	0	3.99	0	0.91	0.53	0.48	0.06	0.5	0	0.18	0	13.09	0	1.84	1.04	0.64	1	0.39	1.91	0	0	2.58	0.42	0.66	99.01	7	3639.02	0.99	16.87	0	13.25	46.58	7.79	468	10.36	8.31
Controller	Ci10060	DMSO	E03	14.9	0	2.67	0.75	0	3.95	0	0.22	0.05	0	0.08	0	5.7	0	0	1.74	0	0	0.58	0.96	0	0	3.87	0.36	0.99	39.35	1601	2447.02	0.43	11.25	0	4.44	6.12	7.84	295	12.73	12.32
Controller	Ci10060	DMSO	PBMC	293.29	110.02	8.55	11.9	11.1	4.69	18.09	1218	2.52	16.29	2.25	1.22	132.28	1.37	7338	23.01	44.47	14.43	4.86	54.12	6.07	9.09	40.51	4.87	86.76	123.92	255.49	11087	2061	69.77	992.35	526.78	31.47	31.6	1576	23.27	19.41
Controller	Ci10067	DMSO	B57	11.96	3.18	0.34	5.05	0	0.14	0.8	0	0	3.09	0	0	4.22	0.49	20.49	5	0.57	0	0.59	0	0	0.7	0	0	0.16	0	0	490.71	0.58	0	0	15.09	0	0	115	2.66	0
Controller	Ci10067	DMSO	E01	11.96	6.31	4.68	16.81	0	0.69	1.6	0.16	1.08	0	0.42	0.21	9.78	0.04	0.33	1.25	0	1.99	0.98	0	0.35	1.56	5.14	0.08	3.34	201.31	2119	6660.7	1.43	20.86	596	0	79.75	0	619	8.14	6.7
Controller	Ci10067	DMSO	E03	17.9	0	2.69	0.22	0	4.03	0.49	0.13	0	5.87	0.13	0.13	3.22	0.19	0	3.49	0	0.66	1.17	0	0.21	1.73	0	0	1.92	43.2	1166	5206.7	0.87	15.25	797	0	5.05	0	3	9.72	9.71
Controller	Ci10067	DMSO	PBMC	192.57	90.42	17.59	13.79	5.76	9	11.02	15.16	2.31	39.19	0.77	1.13	14.07	2.28	990	21.29	2.67	12.76	4.47	52.18	4.8	8.11	31.49	10.1	92.49	119.86	98.65	605.83	54.66	36.86	8.7	103.51	36.63	31.22	1073	20.31	14
Elite Controller	Ci10071	DMSO	B57	0	1.57	0.68	63.91	0	0	0	0.06	28.1	0	0	0	2.76	0	2.63	6.1	0	0	0	0	0	0	0	0	1.63	0	0	113.62	0	0	0	0	0	0	0	0	0
Elite Controller	Ci10071	DMSO	E01	0	7.73	1.68	0	0	2.62	0.64	0.19	0	0	0.1	0	3.17	0.2	0.21	0	0	1.66	0	0	0.21	0	0	0	1.31	47.14	230	5516.34	0	3.61	0	0	40.85	0	0	0	0
Elite Controller	Ci10071	DMSO	E03	5.94	3.13	4.67	0	0	0	0	0	13.75	6.65	0.13	1.11	7.83	0.12	1.96	2.49	0	2	0.78	2.84	0.35	0	2.58	0	1.63	57.52	0	6379.34	0	16.04	210	0	0	0	0	3.95	10.36
ART+ Noncontroller	Ci10074	DMSO	B57	2.95	0	5.58	7.77	6.79	0	0	0	0.85	0	0	0	40.6	0	0	0	0	1.98	0.78	0	0.42	0.97	1.28	0	0	0	0	0	0	0	0	12.31	0	5.04	0	0	0
ART+ Noncontroller	Ci10074	DMSO	E01	11.77	3.18	8.79	2.29	3.29	0.26	0.47	0	1.49	2.37	0	0	10.66	0	10.93	0	0	2.65	0.39	0	0.49	1.22	1.93	0	0	0	0	9091	0.38	0	0	48.87	18.15	25.38	0	0	0
ART+ Noncontroller	Ci10074	DMSO	E03	0	0	0.33	7.21	4.1	0	0.63	0	1.19	9.14	0	0	0	0.05	0	0	0	0	0	0	0	0.71	0	0	0	0	0	7444	0	0	0	23.78	0	0	0	0	0
Noncontroller	Ci10076	DMSO	B57	0	16.35	0	12.23	0	0	0	0	5.22	0	0.11	3.2	24.55	0.14	0	28.32	5.91	0	0.87	0	0	0	0	0	0	3.06	0	1495.08	0	0	0	0	0	0	0	0	0
Noncontroller	Ci10076	DMSO	E01	0	3.34	7.19	2.62	0	0	0.17	0	0	0	1.07	0	18.61	0.05	0	0	0	7.12	0.87	1.28	0.18	0	0	0.25	0.41	195.94	0	7705.08	0	79.45	0	0	65.62	0	0	0	0
Noncontroller	Ci10076	DMSO	E03	77.8	28.84	16.71	0	0	0	23.93	193.18	0	0	0	0	364.73	0	5659.15	0	3.82	0	0	0	16.29	0	7.23	0.87	0	0	0	9285.08	326.94	0	0	2610.95	0	0	0	0	0
Noncontroller	Ci10076	DMSO	PBMC	306.7	169.38	56.03	26.97	13.58	5.23	11.92	1.96	6.24	15.03	3.38	3.42	42.13	2.7	26.12	57.91	7.38	21.47	10.13	84.53	8.13	14.21	45.81	4.06	110.21	554.14	4874	10227	32.58	300.75	2590	191.45	226.03	126.62	3793	335.21	277.74
Controller	Ci20018	DMSO	B57	19.21	0	6.41	0.53	2.37	2.01	1.69	0.2	3.82	0	0.02	0.09	13.34	0	10.38	22.76	3.39	2.32	0.12	0	0.38	1.06	3.22	0.2	2.37	15.07	0	379.25	0.95	2.19	0	15.23	22.42	0	0	18.94	2.09
Controller	Ci20018	DMSO	E01	28.69	14.69	17.74	0	6.43	0.93	1.02	0.2	0.11	1.96	0.42	0.19	31.02	0.06	1.71	3.02	1.01	5.62	2.2	7.34	1.13	2.25	9.68	0.54	1.3	111.24	1062	2242.35	2.05	20.37	0	33.65	104.94	6.98	72	20.02	17.34
Controller	Ci20018	DMSO	E03	19.21	26.92	14.96	3.6	11.04	1	1.02	0.34	0.33	0	0.2	0.09	34.69	0	6.34	4.05	0	5.62	1.09	4.03	0.57	2.11	4.83	0.31	2.37	76.7	0	1759.35	2.41	20.92	0	25.04	41.74	0	249	62.19	42.57
Controller	Ci20018	DMSO	PBMC	524.92	182.26	22250	1740	64.23	2739	10220	701.9	4.31	8.74	2.17	1.95	9235	1.32	5979	37.94	5451	571.59	30.66	84.53	14.81	16.94	89.96	21.62	112.84	176.64	1661	6775	385.93	84.18	326.17	807.03	4041	>11565↑	4736	23124	42.31
Controller	Ci10004	KF11	B57	46.68	19.97	0	0.21	1483.86	0	0	0.21	69.77	0	0	0.94	14.97	0	29.01	0.4	1.47	0.94	1.1	1.34	0.57	0	0	2.31	0	7.72	1083.15	109.2	3.14	54.39	538.12	261.83	11.36	212.66	1255.18	190.8	0.82
Controller	Ci10004	KF11	E01	0	8.19	0	0	32.38	0	0	0.14	7.99	0	0	0.28	1.17	0	9.1	0	4.56	0	0.24	0	0	0	0	2	0	49.95	2698.15	1239.79	4.24	54.94	1522.19	149.8	19.55	78.25	1477.18	22.22	0.51
Controller	Ci10004	KF11	E03	0	4.13	0	0	13.17	0	0	0	1.03	0	0	0.19	0.25	0	7.93	0	0.55	0	0	0	0	0	0	1.69	0	0	134	161.56	0.41	34.81	194.78	60.05	0	15.05	901.59	10.17	0
Controller	Ci10004	KF11	Parental	0	0	0	0	0	0	0	0	0	0	0	0	0	0	0	0	0	0	0	0	0	0	0	0	0	0	0	0	0	0	0	0	0	0	0	0	0
Controller	Ci10004	KF11	PBMC	416.63	155.93	40.42	21.38	851.64	5.95	25.76	1189	19.74	8.27	3.9	1.71	27.69	2.05	5386	29.87	9.4	18.62	6.9	86.43	12.64	14.77	79.19	7.01	115.04	152.7	2553	7724	1790	150.96	158.43	28319	37.94	215.06	3654	110.73	28.26
Noncontroller	Ci10027	KF11	B57	0	1.53	10.99	35.15	2139.88	0.02	0	0	134.55	0	0	1.39	46.4	0	6.28	2.59	3.17	5.95	1.36	0	0.69	0.43	0	0	0	0	0	0	0.13	0	0	257	115.13	1330.21	0	78.58	18.08
Noncontroller	Ci10027	KF11	E01	0	0	0	2.08	11.23	0	0	0	26.77	3.24	0	0	6.82	0	11.1	0	0	0	0	0	0.07	0	0	0	0	0	0	1305	0	0	0	18.11	0	43.8	0	0	0
Noncontroller	Ci10027	KF11	E03	0	0	1.33	6.69	12.22	0	0	0	24.81	1.15	0	0	3.34	0	8.14	0	15.54	0	0	0	0	0	0	0	0	0	0	10462	1.04	0	0	69.25	0	124.77	0	11.64	0
Noncontroller	Ci10027	KF11	Parental	0	0	0	0	0	0	0	0	0	0	0	0	0	0	0	0	0	0	0	0	0	0	0	0	0	0	0	0	0	0	0	0	0	0	0	0	0
Controller	Ci10060	KF11	B57	149.13	37.64	10.67	11.64	330.24	1.54	2.07	0.2	18.43	0	0	0.12	2.7	0.21	0	11.45	0.17	0.42	0.65	15.81	1.73	2.41	8.17	0.99	9.93	16.08	0	85.08	5.85	4.4	0	96.8	14.3	66.29	0	32.91	2.17
Controller	Ci10060	KF11	E01	130.38	46.27	13.55	8.24	4.97	0.87	2.24	0.24	1.85	0	0.35	0.17	21.03	0	5.68	5.91	1.97	1.36	0.17	19.77	1.17	1.39	11.4	1.29	10.14	169.49	2617	2894.02	7.6	25.35	0	57.62	88.5	22.27	951	23.7	15.22
Controller	Ci10060	KF11	E03	158.39	49.65	15.45	8.31	9.61	2.06	0.39	0.38	3.02	0	0.53	0.35	17.59	0	7.59	10.07	0.96	3.25	1.39	21.08	2.48	1.53	11.4	2.11	14.2	170.8	1757	3097.02	8.28	51.83	0	90.71	27.69	32.81	1552	49.17	37.2
Controller	Ci10060	KF11	Parental	0	0	0	0	0	0	0	0	0	0	0	0	0	0	0	0	0	0	0	0	0	0	0	0	0	0	0	0	0	0	0	0	0	0	0	0	0
Controller	Ci10060	KF11	PBMC	325.25	124.97	22.3	8.58	221.96	8.89	29.04	1364	3.37	12.58	1.62	1.46	125.95	1.38	6205	24.11	14.41	18.08	6.43	57.94	10.19	10.04	48.15	4.74	85.07	127.87	4581	6748	2117	98.56	380.5	40930	34.02	58.62	1917	82.31	14.68
Controller	Ci10067	KF11	B57	23.82	3.18	3.35	13.45	1640.72	1.32	0.17	0.2	34.74	0	0	0.17	19.41	0.18	4.76	11.74	12.89	0	0.39	0	0.07	1.39	0	0.15	0	0	0	46.23	0.15	5.63	417	334.36	42.47	360.77	0	68.98	5.62
Controller	Ci10067	KF11	E01	29.72	9.38	7.3	2.09	0	1.16	1.75	0.26	3.88	0	0.47	0.21	7.36	0	3.92	2.13	0.19	1.99	0.98	3.77	1.05	2.07	5.14	0.33	2.39	231.17	2921	7229.7	3.18	26.46	273	27.17	87.55	25.47	1256	13.12	8.88
Controller	Ci10067	KF11	E03	11.96	21.26	5.01	1.79	0	0.53	0.8	0.13	3.9	0	0.02	0.17	8.34	0	7.74	4.51	1.09	1.33	1.08	0	0.21	0.88	0	0.22	1.12	98.02	1878	5070.7	1.98	31.26	140	54.77	8.24	0	864	19.59	13.14
Controller	Ci10067	KF11	Parental	0	0	0	0	0	0	0	0	0	0	0	0	0	0	0	0	0	0	0	0	0	0	0	0	0	0	0	0	0	0	0	0	0	0	0	0	0
Controller	Ci10067	KF11	PBMC	298.67	130.67	29.48	17.07	27.04	4.43	28.91	507.25	3.93	35.73	1.3	1.42	220.17	2.19	7316	24.56	11.96	17.41	6.14	58.88	14.8	10.29	52.56	4.96	93.29	135.49	7231	15599	824.93	61.34	650.68	5552	34.66	50.47	5331	86.66	15.86
Elite Controller	Ci10071	KF11	B57	17.76	13.7	3.35	153.71	5128.88	5.43	0.48	0.26	81.18	0	0.18	1.42	8.5	0.11	6.32	7.06	2.5	0.67	0.78	4.72	0.42	0	1.93	0	2.12	0	0	0	0	0	143	486.69	123.61	934.93	0	372.36	3.51
Elite Controller	Ci10071	KF11	E01	0	9.24	4.01	0	0	3.31	0.16	0.39	2.5	0	0.04	0.22	6.84	0	0.5	0	0	0.67	1.17	0.47	0.56	0.51	0	0.05	0.33	103.96	396	6185.34	0	16.04	0	0	80.66	0	217	0	1.17
Elite Controller	Ci10071	KF11	E03	2.97	15.17	4.67	0	0	0	0	0.13	1.63	0	0	0	9.93	0	3.56	3.17	0	1.33	0.39	1.9	0.07	0	0.65	0	0.33	62.09	0	6018.34	0	14.04	0	0	0	0	0	10.37	9.53
Elite Controller	Ci10071	KF11	Parental	0	0	0	0	0	0	0	0	0	0	0	0	0	0	0	0	0	0	0	0	0	0	0	0	0	0	0	0	0	0	0	0	0	0	0	0	0
ART+ Noncontroller	Ci10074	KF11	B57	23.44	13.92	10.69	18.43	56.73	0.94	1.42	0.13	10.43	0	0	0.05	71.51	0	31.3	0	0	3.96	2.52	0	0.83	1.22	3.84	0	0	166.19	0	0	1.85	0	0	516.37	0	134.33	0	0	19.91
ART+ Noncontroller	Ci10074	KF11	E01	17.62	12.42	8.79	3.46	5.29	0.21	0.16	0.23	1.7	0	0	0	16.78	0	6.97	0	4.72	0.66	0.58	0	0.83	0.71	2.56	0	0	140.04	0	8494	0.63	0	0	105.05	121.39	64.23	0	0	0
ART+ Noncontroller	Ci10074	KF11	E03	17.62	12.42	1.66	8.44	7.29	1.31	1.27	0.53	2.41	0	0	0	0.96	0	6.41	0	5.43	0.66	0	0	0.42	0	2.56	0	0	0	0	8905	0.88	0	0	127.91	0	26.38	0	0	0
ART+ Noncontroller	Ci10074	KF11	Parental	0	0	0	0	0	0	0	0	0	0	0	0	0	0	0	0	0	0	0	0	0	0	0	0	0	0	0	0	0	0	0	0	0	0	0	0	0
Noncontroller	Ci10076	KF11	B57	0	40.88	7.19	30.29	8193	0	0	0.21	73.1	0	0.24	1.14	96.67	0	8.87	32.08	29.67	4.27	2.48	13.23	0.92	1.38	0	0	0	127.37	0	1389.08	2.05	9.79	0	964.95	1353.75	42	1233	163.31	0
Noncontroller	Ci10076	KF11	E01	0	19.52	20.92	2.76	0	0	1.16	0.21	0	0	1.61	0.38	42.15	0	0	0	3.25	9.01	2.36	10.13	0.74	0	0	1.56	6.42	455.88	0	8854.08	0.96	188.67	0	0	488.75	0	1589	0	9.23
Noncontroller	Ci10076	KF11	E03	13.34	28.84	27.51	0	0	0	0.33	0.28	0	0	1.73	0.81	52.29	0	5.59	11.74	0.36	6.17	4.34	10.13	1.11	0	0.8	0.43	5.63	340.58	0	8060.08	2.2	252.18	0	0	0	0	396	277.46	288.35
Noncontroller	Ci10076	KF11	Parental	0	0	0	0	0	0	0	0	0	0	0	0	0	0	0	0	0	0	0	0	0	0	0	0	0	0	0	0	0	0	0	0	0	0	0	0	0
Noncontroller	Ci10076	KF11	PBMC	429.15	191.58	49.47	10.79	8381	6.21	76.74	229.9	10.15	8.26	1.37	1.95	342.23	1.33	4373	30.99	14.73	22.89	6.9	74.85	23.35	17.6	68.23	5.77	99.33	164.7	3288	9026	342.4	54.39	301.22	30724	97	2175	2250	162.27	15.4
Controller	Ci20018	KF11	B57	38.11	18.24	7.37	0.6	1014.94	3.67	1.35	0.2	6.33	0	0	0.19	24.02	0	12.68	23.98	5.2	4.67	0	3.36	0.76	3.27	6.44	0.62	4.07	27.19	0	212.4	2.24	15.4	0	257.1	87.31	441.82	351	79.51	3.68
Controller	Ci20018	KF11	E01	47.44	25.2	21.39	1.6	8.42	1.97	0.68	0.27	0.81	0	0.27	0.23	24.64	0	4.3	2.31	2.16	3.73	0.85	7.34	0.57	1.66	9.68	1.39	5.33	135.61	1898	1914.35	3.82	37.49	308	53.5	106.95	19.66	1294	31.38	22.22
Controller	Ci20018	KF11	E03	0	18.24	11.68	0.93	10.29	1.04	0	0.07	0.44	0.59	0.03	0.14	28.65	0	5.44	2.31	0	1.86	0.73	2.69	0	1.66	3.22	0.41	0	3.32	281	1005.35	0.19	13.75	0	22.4	27	3.78	194	48.16	21.74
Controller	Ci20018	KF11	Parental	0	0	0	0	0	0	0	0	0	0	0	0	0	0	0	0	0	0	0	0	0	0	0	0	0	0	0	0	0	0	0	0	0	0	0	0	0
Controller	Ci20018	KF11	PBMC	562.74	188.5	18428	384.43	808.43	2694	11981	763	4.2	14.48	2.02	1.8	10500	1.49	7641	40.72	3737	1629	455	87.06	17.58	16.94	79.97	28.15	118.41	205.89	11972	997.64	142.71	94.11	154.76	11986	2456	>11565↑	5998	30973	44.73

## Sheet: Figure 2A
	E*01:01-KF11	E*01:03-KF11	B57-KF11
TRBV24-1_TRAV14DV4	0	0	0.49435
TRBV24-1_TRAV8-4	0	0	0.353107
TRBV5#_TRAV14DV4	0	0	0.353107
TRBV9_TRAV19	0	0	0.353107
TRBV12#_TRAV13-1	0	0	0.282486
TRBV12#_TRAV8#	0	0	0.282486
TRBV29-1_TRAV1-1	0	0	0.282486
TRBV5-1_TRAV8-4	0	0	0.282486
TRBV6#_TRAV19	0	0	0.282486
TRBV6#_TRAV29DV5	0	0	0.282486
TRBV7#_TRAV8-4	0	0	0.282486
TRBV7-6_TRAV19	0	0	0.282486
TRBV11-1/7-9_TRAV19	0	0	0.211864
TRBV11-2_TRAV14DV4	0	0	0.211864
TRBV12#_TRAV29DV5	0	0	0.211864
TRBV24-1_TRAV12-1	0	0	0.211864
TRBV24-1_TRAV19	0	0	0.211864
TRBV24-1_TRAV24	0	0	0.211864
TRBV27_TRAV8-1	0	0	0.211864
TRBV29-1_TRAV8-4	0	0	0.211864
TRBV5-1_TRAV1-1	0	0	0.211864
TRBV5-1_TRAV13-1	0	0	0.211864
TRBV6-6_TRAV14DV4	0	0	0.211864
TRBV7#_TRAV1-1	0	0	0.211864
TRBV7#_TRAV1-2	0	0	0.211864
TRBV7#_TRAV41	0	0	0.211864
TRBV7-6_TRAV1-1	0	0	0.211864
TRBV7-9_TRAV24	0	0	0.211864
TRBV7-9_TRAV38#	0	0	0.211864
TRBV7-9_TRAV41	0	0	0.211864
TRBV7-9_TRAV8-4	0	0	0.211864
TRBV9_TRAV8-4	0	0	0.211864
TRBV9_TRAV14DV4	0.9009	0	1.34181
TRBV24-1_TRAV5	0.9009	0	0.988701
TRBV11-1/7-9_TRAV14DV4	0.36036	0	0.564972
TRBV7-6_TRAV14DV4	0.9009	0	0.564972
TRBV16_TRAV14DV4	0.18018	0	0.49435
TRBV6#_TRAV14DV4	0.18018	0	0.49435
TRBV7-9_TRAV12-2	0.72072	0	0.49435
TRBV12#_TRAV14DV4	0.36036	0	0.353107
TRBV19_TRAV14DV4	0.54054	0	0.353107
TRBV20-1_TRAV29DV5	0.9009	0	0.353107
TRBV24-1_TRAV13-1	0.18018	0	0.353107
TRBV24-1_TRAV3	0.36036	0	0.353107
TRBV29-1_TRAV14DV4	0.36036	0	0.353107
TRBV7#_TRAV29DV5	0.18018	0	0.353107
TRBV7-2_TRAV14DV4	0.18018	0	0.353107
TRBV11-1/7-9_TRAV29DV5	0.18018	0	0.282486
TRBV11-1/7-9_TRAV5	0.36036	0	0.282486
TRBV2_TRAV12-2	0.36036	0	0.282486
TRBV24-1_TRAV12-3	0.18018	0	0.282486
TRBV4-1_TRAV14DV4	0.18018	0	0.282486
TRBV7-6_TRAV12-2	0.54054	0	0.282486
TRBV11-1/7-9_TRAV3	0.54054	0	0.211864
TRBV12#_TRAV12-2	0.18018	0	0.211864
TRBV12#_TRAV41	0.18018	0	0.211864
TRBV19_TRAV12-2	0.18018	0	0.211864
TRBV27_TRAV12-2	0.36036	0	0.211864
TRBV7#_TRAV17	0.18018	0	0.211864
TRBV7#_TRAV9-2	0.18018	0	0.211864
TRBV7-2_TRAV5	0.54054	0	0.211864
TRBV7-6_TRAV3	0.72072	0	0.211864
TRBV7-9_TRAV17	0.18018	0	0.211864
TRBV7-9_TRAV8-6	0.18018	0	0.211864
TRBV9_TRAV1-2	0.18018	0	0.211864
TRBV20-1_TRAV14DV4	0	0.1385	0.847458
TRBV7#_TRAV13-1	0	0.1385	0.564972
TRBV27_TRAV14DV4	0	0.1385	0.49435
TRBV2_TRAV13-1	0	0.27701	0.423729
TRBV7-9_TRAV29DV5	0	0.1385	0.423729
TRBV6#_TRAV12-1	0	0.1385	0.353107
TRBV7#_TRAV19	0	0.27701	0.353107
TRBV19_TRAV19	0	0.27701	0.282486
TRBV2_TRAV24	0	0.1385	0.282486
TRBV5-1_TRAV3	0	0.41551	0.282486
TRBV9_TRAV24	0	0.1385	0.282486
TRBV15_TRAV3	0	0.1385	0.211864
TRBV2_TRAV12-3	0	0.1385	0.211864
TRBV2_TRAV17	0	0.55402	0.211864
TRBV5-1_TRAV8-1	0	0.1385	0.211864
TRBV7-9_TRAV12-1	0	0.1385	0.211864
TRBV7-9_TRAV12-3	0	0.1385	0.211864
TRBV7-9_TRAV8#	0	0.1385	0.211864
TRBV9_TRAV13-1	0	0.1385	0.211864
TRBV9_TRAV8-6	0	0.27701	0.211864
TRBV9_TRAV9-2	0	0.1385	0.211864
TRBV20-1_TRAV12-2	1.08108	0.1385	0.49435
TRBV20-1_TRAV3	1.08108	0.1385	0.353107
TRBV19_TRAV5	0.9009	0.55402	0.282486
TRBV20-1_TRAV5	0.72072	0.69252	0.353107
TRBV4-1_TRAV5	0.72072	0.1385	0.282486
TRBV7#_TRAV3	0.72072	0.27701	0.635593
TRBV16_TRAV3	0.54054	0.27701	0.282486
TRBV2_TRAV3	0.54054	0.41551	0.353107
TRBV2_TRAV5	0.54054	0.1385	0.635593
TRBV29-1_TRAV5	0.54054	0.55402	0.353107
TRBV4-1_TRAV12-2	0.54054	0.27701	0.141243
TRBV5-1_TRAV5	0.54054	0.27701	0.49435
TRBV6#_TRAV3	0.54054	0.1385	0.423729
TRBV7#_TRAV5	0.54054	0.41551	0.776836
TRBV7-6_TRAV5	0.54054	0.1385	0.211864
TRBV7-9_TRAV14DV4	0.54054	0.1385	0.847458
TRBV9_TRAV12-2	0.54054	0.27701	0.353107
TRBV9_TRAV3	0.54054	0.27701	0.776836
TRBV9_TRAV5	0.54054	0.41551	0.847458
TRBV11-2_TRAV12-2	0.54054	0	0
TRBV10-3_TRAV14DV4	0.36036	0	0
TRBV11-2_TRAV8#	0.36036	0	0
TRBV14/4-2_TRAV12-2	0.36036	0	0
TRBV18_TRAV17	0.36036	0	0
TRBV2/6#_TRAV12-2	0.36036	0	0
TRBV2/6#_TRAV3	0.36036	0	0
TRBV27/28/6-9_TRAV12-2	0.36036	0	0
TRBV27/28/6-9_TRAV3	0.36036	0	0
TRBV3-1_TRAV17	0.36036	0	0
TRBV7#_TRAV39	0.36036	0	0
TRBV16_TRAV8-2	0.72072	0.1385	0
TRBV11-2_TRAV8-2	0.36036	0.1385	0
TRBV4-1_TRAV29DV5	0.36036	0.1385	0
TRBV5-1_TRAV12-1	0.36036	0.1385	0
TRBV7-6_TRAV13-1	0.36036	0.27701	0
TRBV10-3_TRAV12-3	0.18018	0.1385	0
TRBV11#_TRAV12-3	0.18018	0.1385	0
TRBV11-2_TRAV2	0.18018	0.1385	0
TRBV11-2_TRAV22	0.18018	0.1385	0
TRBV13_TRAV19	0	0.55402	0
TRBV5-1_TRAV23DV6	0	0.55402	0
TRBV15_TRAV12-1	0	0.41551	0
TRBV19_TRAV27	0	0.41551	0
TRBV2_TRAV21	0	0.41551	0
TRBV7-3_TRAV13-1	0	0.41551	0
TRBV10-3_TRAV23DV6	0	0.27701	0
TRBV10-3_TRAV30	0	0.27701	0
TRBV12-1_TRAV10	0	0.27701	0
TRBV12-3/6#_TRAV5	0	0.27701	0
TRBV12-5_TRAV13-1	0	0.27701	0
TRBV12-5_TRAV26-2	0	0.27701	0
TRBV12-5_TRAV9-2	0	0.27701	0
TRBV13_TRAV10	0	0.27701	0
TRBV13_TRAV30	0	0.27701	0
TRBV15_TRAV12-3	0	0.27701	0
TRBV15_TRAV21	0	0.27701	0

## Sheet: Figure 2B,C
aB_Pair	aB_Pair_with.	Clone Count (max, min, ave)	clone_id	Control	count	HLA	j_a_gene	j_b_gene	name	Percent	Percent Pyramid	Restriction	Restriction_HLA	selected	shared name	DonorID	Type	v_a_gene	v_b_gene
TRAV14DV4_TRBV9	TRAV14/DV4*01_TRBV9*01	21747, 22, 2794		Noncontroller	1	B57	TRAJ39*01	TRBJ2-7*01	aB_clone385	1.34181	1.34181	Single	B57	FALSE	aB_clone385	Ci10076	SourceNode	TRAV14/DV4*01	TRBV9*01
TRAV3_TRBV7-6	TRAV3*01_TRBV7-6*01	6530, 381, 2494		Controller	1	E01	TRAJ39*01	TRBJ2-3*01	aB_clone129	0.720721	-0.720721	Dual	B57_E01	FALSE	aB_clone129	Ci10067	SourceNode	TRAV3*01	TRBV7-6*01
TRAV5_TRBV10-3	TRAV5*01_TRBV10-3*01	6298, 19, 1249		ART+_Noncontroller	1	E03	TRAJ36*01	TRBJ2-7*01	aB_clone282	0.831025	-0.831025	Tri	B57_E01_E03	FALSE	aB_clone282	Ci10074	SourceNode	TRAV5*01	TRBV10-3*01
TRAV13-1_TRBV10-3	TRAV13-1*01_TRBV10-3*01	1047, 28, 468		ART+_Noncontroller	1	E03	TRAJ15*01	TRBJ2-1*01	aB_clone232	0.831025	-0.831025	Single	E03	FALSE	aB_clone232	Ci10074	SourceNode	TRAV13-1*01	TRBV10-3*01
TRAV8-1_TRBV16	TRAV8-1*01_TRBV16*01	2212, 16, 685		ART+_Noncontroller	1	B57	TRAJ40*01	TRBJ2-3*01	aB_clone334	0.282486	0.282486	Tri	B57_E01_E03	FALSE	aB_clone334	Ci10074	SourceNode	TRAV8-1*01	TRBV16*01
TRAV5_TRBV29-1	TRAV5*01_TRBV29-1*01	36462, 32, 7875		Noncontroller	1	E03	TRAJ27*01	TRBJ2-7*01	aB_clone79	0.554017	-0.554017	Dual	E01_E03	FALSE	aB_clone79	Ci10027	SourceNode	TRAV5*01	TRBV29-1*01
TRAV27_TRBV19	TRAV27*01_TRBV19*01	2430, 6, 428		ART+_Noncontroller	1	E03	TRAJ3*01	TRBJ1-2*01	aB_clone285	0.415512	-0.415512	Tri	B57_E01_E03	FALSE	aB_clone285	Ci10074	SourceNode	TRAV27*01	TRBV19*01
TRAV5_TRBV19	TRAV5*01_TRBV19*01	7407, 250, 2318		ART+_Noncontroller	1	B57	TRAJ13*01	TRBJ1-2*01	aB_clone336	0.282486	0.282486	Tri	B57_E01_E03	FALSE	aB_clone336	Ci10074	SourceNode	TRAV5*01	TRBV19*01
TRAV13-1_TRBV7-6	TRAV13-1*01_TRBV7-6*01	9126, 818, 3966		ART+_Noncontroller	1	E03	TRAJ23*01	TRBJ2-7*01	aB_clone182	0.277008	-0.277008	Single	E03	FALSE	aB_clone182	Ci10074	SourceNode	TRAV13-1*01	TRBV7-6*01
TRAV5_TRBV9	TRAV5*01_TRBV9*01	6311, 6, 1658		Controller	1	B57	TRAJ13*01	TRBJ2-3*01	aB_clone438	0.847458	0.847458	Tri	B57_E01_E03	FALSE	aB_clone438	Ci20018	SourceNode	TRAV5*01	TRBV9*01
TRAV23DV6_TRBV5-1	TRAV23/DV6*01_TRBV5-1*01	1633, 10, 787		Noncontroller	1	E03	TRAJ30*01	TRBJ2-2*01	aB_clone81	0.554017	-0.554017			FALSE	aB_clone81	Ci10027	SourceNode	TRAV23/DV6*01	TRBV5-1*01
TRAV14DV4_TRBV9	TRAV14/DV4*01_TRBV9*01	21747, 22, 2794		Noncontroller	1	B57	TRAJ39*01	TRBJ2-7*01	aB_clone388	1.34181	1.34181	Single	B57	FALSE	aB_clone388	Ci10076	SourceNode	TRAV14/DV4*01	TRBV9*01
TRAV13-1_TRBV7-6	TRAV13-1*01_TRBV7-6*01	9126, 818, 3966		ART+_Noncontroller	1	E03	TRAJ23*01	TRBJ2-7*01	aB_clone183	0.277008	-0.277008	Single	E03	FALSE	aB_clone183	Ci10074	SourceNode	TRAV13-1*01	TRBV7-6*01
TRAV12-2_TRBV27	TRAV12-2*01_TRBV27*01	9877, 20, 1868		Controller	1	B57	TRAJ35*01	TRBJ2-7*01	aB_clone440	0.211864	0.211864	Dual	B57_E01	FALSE	aB_clone440	Ci20018	SourceNode	TRAV12-2*01	TRBV27*01
TRAV14DV4_TRBV7-9	TRAV14/DV4*01_TRBV7-9*01	30295, 10, 3446		Controller	1	B57	TRAJ26*01	TRBJ1-3*01	aB_clone441	0.847458	0.847458	Dual	B57_E01	FALSE	aB_clone441	Ci20018	SourceNode	TRAV14/DV4*01	TRBV7-9*01
TRAV5_TRBV19	TRAV5*01_TRBV19*01	7407, 250, 2318		ART+_Noncontroller	1	B57	TRAJ13*01	TRBJ1-2*01	aB_clone339	0.282486	0.282486	Tri	B57_E01_E03	FALSE	aB_clone339	Ci10074	SourceNode	TRAV5*01	TRBV19*01
TRAV14DV4_TRBV18	TRAV14/DV4*01_TRBV18*01	4237, 59, 1763		Controller	1	E01	TRAJ36*01	TRBJ1-2*01	aB_clone21	0.540541	-0.540541	Dual	B57_E01	FALSE	aB_clone21	Ci10004	SourceNode	TRAV14/DV4*01	TRBV18*01
TRAV12-3_TRBV24-1	TRAV12-3*01_TRBV24-1*01	40411, 75, 8481		ART+_Noncontroller	1	B57	TRAJ52*01	TRBJ2-1*01	aB_clone328	0.282486	0.282486	Tri	B57_E01_E03	FALSE	aB_clone328	Ci10074	SourceNode	TRAV12-3*01	TRBV24-1*01
TRAV5_TRBV10-3	TRAV5*01_TRBV10-3*01	6298, 19, 1249		Noncontroller	1	E03	TRAJ22*01	TRBJ1-2*01	aB_clone73	0.831025	-0.831025	Tri	B57_E01_E03	FALSE	aB_clone73	Ci10027	SourceNode	TRAV5*01	TRBV10-3*01
TRAV14DV4_TRBV2	TRAV14/DV4*01_TRBV2*01	9235, 30, 2993		Noncontroller	1	B57	TRAJ46*01	TRBJ2-2*01	aB_clone380	0.847458	0.847458	Single	B57	FALSE	aB_clone380	Ci10076	SourceNode	TRAV14/DV4*01	TRBV2*01
TRAV5_TRBV24-1	TRAV5*01_TRBV24-1*01	40411, 6, 7431		Controller	1	B57	TRAJ4*01	TRBJ2-1*01	aB_clone431	0.988701	0.988701	Tri	B57_E01_E03	FALSE	aB_clone431	Ci20018	SourceNode	TRAV5*01	TRBV24-1*01
TRAV14DV4_TRBV7-6	TRAV14/DV4*01_TRBV7-6*01	21747, 381, 3931		Controller	1	B57	TRAJ22*01	TRBJ2-3*01	aB_clone125	0.564972	0.564972	Single	B57	FALSE	aB_clone125	Ci10067	SourceNode	TRAV14/DV4*01	TRBV7-6*01
TRAV14DV4_TRBV20-1	TRAV14/DV4*01_TRBV20-1*01	26226, 16, 4243		Controller	1	B57	TRAJ36*01	TRBJ1-2*01	aB_clone432	0.847458	0.847458	Dual	B57_E01	FALSE	aB_clone432	Ci20018	SourceNode	TRAV14/DV4*01	TRBV20-1*01
TRAV13-1_TRBV12-5	TRAV13-1*01_TRBV12-5*01	722, 21, 454		ART+_Noncontroller	1	E03	TRAJ3*01	TRBJ2-7*01	aB_clone177	0.277008	-0.277008	Single	E03	FALSE	aB_clone177	Ci10074	SourceNode	TRAV13-1*01	TRBV12-5*01
TRAV8-1_TRBV16	TRAV8-1*01_TRBV16*01	778, 37, 263		ART+_Noncontroller	1	E03	TRAJ40*01	TRBJ2-3*01	aB_clone280	0.554017	-0.554017	Tri	B57_E01_E03	FALSE	aB_clone280	Ci10074	SourceNode	TRAV8-1*01	TRBV16*01
TRAV29DV5_TRBV20-1	TRAV29/DV5*01_TRBV20-1*01	10134, 310, 2166		Controller	1	E01	TRAJ49*01	TRBJ2-3*01	aB_clone24	0.900901	-0.900901	Dual	B57_E01	FALSE	aB_clone24	Ci10004	SourceNode	TRAV29/DV5*01	TRBV20-1*01
TRAV5_TRBV10-3	TRAV5*01_TRBV10-3*01	6298, 19, 1249		Noncontroller	1	E03	TRAJ22*01	TRBJ1-2*01	aB_clone76	0.831025	-0.831025	Tri	B57_E01_E03	FALSE	aB_clone76	Ci10027	SourceNode	TRAV5*01	TRBV10-3*01
TRAV29DV5_TRBV20-1	TRAV29/DV5*01_TRBV20-1*01	26226, 20, 4255		ART+_Noncontroller	1	B57	TRAJ18*01	TRBJ1-2*01	aB_clone332	0.353107	0.353107	Dual	B57_E01	FALSE	aB_clone332	Ci10074	SourceNode	TRAV29/DV5*01	TRBV20-1*01
TRAV14DV4_TRBV9	TRAV14/DV4*01_TRBV9*01	21747, 22, 2794		Noncontroller	1	B57	TRAJ46*01	TRBJ2-1*01	aB_clone383	1.34181	1.34181	Single	B57	FALSE	aB_clone383	Ci10076	SourceNode	TRAV14/DV4*01	TRBV9*01
TRAV5_TRBV24-1	TRAV5*01_TRBV24-1*01	40411, 6, 7431		Controller	1	B57	TRAJ4*01	TRBJ2-1*01	aB_clone435	0.988701	0.988701	Tri	B57_E01_E03	FALSE	aB_clone435	Ci20018	SourceNode	TRAV5*01	TRBV24-1*01
TRAV8-1_TRBV16	TRAV8-1*01_TRBV16*01	778, 37, 263		ART+_Noncontroller	1	E03	TRAJ40*01	TRBJ2-3*01	aB_clone230	0.554017	-0.554017	Tri	B57_E01_E03	FALSE	aB_clone230	Ci10074	SourceNode	TRAV8-1*01	TRBV16*01
TRAV5_TRBV24-1	TRAV5*01_TRBV24-1*01	40411, 6, 7431		Controller	1	B57	TRAJ4*01	TRBJ2-1*01	aB_clone449	0.988701	0.988701	Tri	B57_E01_E03	FALSE	aB_clone449	Ci20018	SourceNode	TRAV5*01	TRBV24-1*01
TRAV14DV4_TRBV7-9	TRAV14/DV4*01_TRBV7-9*01	30295, 10, 3446		Controller	1	B57	TRAJ22*01	TRBJ2-5*01	aB_clone90	0.847458	0.847458	Single	B57	FALSE	aB_clone90	Ci10067	SourceNode	TRAV14/DV4*01	TRBV7-9*01
TRAV5_TRBV19	TRAV5*01_TRBV19*01	4932, 282, 1873		Controller	1	E01	TRAJ13*01	TRBJ1-2*01	aB_clone40	0.900901	-0.900901	Tri	B57_E01_E03	FALSE	aB_clone40	Ci10004	SourceNode	TRAV5*01	TRBV19*01
TRAV3_TRBV7-6	TRAV3*01_TRBV7-6*01	6432, 566, 2350		Controller	1	B57	TRAJ39*01	TRBJ2-3*01	aB_clone91	0.211864	0.211864	Dual	B57_E01	FALSE	aB_clone91	Ci10067	SourceNode	TRAV3*01	TRBV7-6*01
TRAV14DV4_TRBV9	TRAV14/DV4*01_TRBV9*01	21747, 22, 2794		Noncontroller	1	B57	TRAJ39*01	TRBJ2-7*01	aB_clone398	1.34181	1.34181	Single	B57	FALSE	aB_clone398	Ci10076	SourceNode	TRAV14/DV4*01	TRBV9*01
TRAV5_TRBV10-3	TRAV5*01_TRBV10-3*01	6298, 19, 1249		ART+_Noncontroller	1	E03	TRAJ36*01	TRBJ2-7*01	aB_clone297	0.831025	-0.831025	Tri	B57_E01_E03	FALSE	aB_clone297	Ci10074	SourceNode	TRAV5*01	TRBV10-3*01
TRAV8-1_TRBV16	TRAV8-1*01_TRBV16*01	2026, 211, 864		ART+_Noncontroller	1	E01	TRAJ40*01	TRBJ2-3*01	aB_clone348	0.36036	-0.36036	Tri	B57_E01_E03	FALSE	aB_clone348	Ci10074	SourceNode	TRAV8-1*01	TRBV16*01
TRAV8-1_TRBV16	TRAV8-1*01_TRBV16*01	2212, 16, 685		ART+_Noncontroller	1	B57	TRAJ40*01	TRBJ2-3*01	aB_clone194	0.282486	0.282486	Tri	B57_E01_E03	FALSE	aB_clone194	Ci10074	SourceNode	TRAV8-1*01	TRBV16*01
TRAV14DV4_TRBV9	TRAV14/DV4*01_TRBV9*01	21747, 22, 2794		Noncontroller	1	B57	TRAJ39*01	TRBJ2-7*01	aB_clone400	1.34181	1.34181	Single	B57	FALSE	aB_clone400	Ci10076	SourceNode	TRAV14/DV4*01	TRBV9*01
TRAV12-2_TRBV20-1	TRAV12-2*01_TRBV20-1*01	26226, 5, 2250		Controller	1	B57	TRAJ35*01	TRBJ1-5*01	aB_clone451	0.49435	0.49435	Dual	B57_E01	FALSE	aB_clone451	Ci20018	SourceNode	TRAV12-2*01	TRBV20-1*01
TRAV29DV5_TRBV20-1	TRAV29/DV5*01_TRBV20-1*01	10134, 310, 2166		Controller	1	E01	TRAJ28*01	TRBJ2-3*01	aB_clone145	0.900901	-0.900901	Dual	B57_E01	FALSE	aB_clone145	Ci10067	SourceNode	TRAV29/DV5*01	TRBV20-1*01
TRAV14DV4_TRBV9	TRAV14/DV4*01_TRBV9*01	21747, 22, 2794		Noncontroller	1	B57	TRAJ39*01	TRBJ2-7*01	aB_clone401	1.34181	1.34181	Single	B57	FALSE	aB_clone401	Ci10076	SourceNode	TRAV14/DV4*01	TRBV9*01
TRAV5_TRBV24-1	TRAV5*01_TRBV24-1*01	40411, 6, 7431		Controller	1	B57	TRAJ4*01	TRBJ2-1*01	aB_clone452	0.988701	0.988701	Tri	B57_E01_E03	FALSE	aB_clone452	Ci20018	SourceNode	TRAV5*01	TRBV24-1*01
TRAV5_TRBV10-3	TRAV5*01_TRBV10-3*01	723, 27, 315		ART+_Noncontroller	1	E01	TRAJ36*01	TRBJ2-7*01	aB_clone350	0.36036	-0.36036	Tri	B57_E01_E03	FALSE	aB_clone350	Ci10074	SourceNode	TRAV5*01	TRBV10-3*01
TRAV3_TRBV7-6	TRAV3*01_TRBV7-6*01	6530, 381, 2494		Controller	1	E01	TRAJ39*01	TRBJ2-3*01	aB_clone135	0.720721	-0.720721	Dual	B57_E01	FALSE	aB_clone135	Ci10067	SourceNode	TRAV3*01	TRBV7-6*01
TRAV14DV4_TRBV5-1	TRAV14/DV4*01_TRBV5-1*01	21283, 11, 4904		Noncontroller	1	B57	TRAJ46*01	TRBJ2-2*01	aB_clone391	0.423729	0.423729	Single	B57	FALSE	aB_clone391	Ci10076	SourceNode	TRAV14/DV4*01	TRBV5-1*01
TRAV12-2_TRBV7-9	TRAV12-2*01_TRBV7-9*01	32521, 5, 3479		Controller	1	B57	TRAJ35*01	TRBJ1-3*01	aB_clone442	0.49435	0.49435	Dual	B57_E01	FALSE	aB_clone442	Ci20018	SourceNode	TRAV12-2*01	TRBV7-9*01
TRAV14DV4_TRBV27	TRAV14/DV4*01_TRBV27*01	9877, 76, 1436		Controller	1	B57	TRAJ26*01	TRBJ2-7*01	aB_clone443	0.49435	0.49435	Dual	B57_E01	FALSE	aB_clone443	Ci20018	SourceNode	TRAV14/DV4*01	TRBV27*01
TRAV13-1_TRBV29-1	TRAV13-1*01_TRBV29-1*01	5682, 51, 2648		Controller	1	E01	TRAJ34*01	TRBJ2-7*01	aB_clone137	0.36036	-0.36036	Single	E01	FALSE	aB_clone137	Ci10067	SourceNode	TRAV13-1*01	TRBV29-1*01
TRAV14DV4_TRBV20-1	TRAV14/DV4*01_TRBV20-1*01	26226, 16, 4243		Controller	1	B57	TRAJ36*01	TRBJ1-2*01	aB_clone444	0.847458	0.847458	Dual	B57_E01	FALSE	aB_clone444	Ci20018	SourceNode	TRAV14/DV4*01	TRBV20-1*01
TRAV5_TRBV19	TRAV5*01_TRBV19*01	4932, 282, 1873		Controller	1	E01	TRAJ13*01	TRBJ1-2*01	aB_clone34	0.900901	-0.900901	Tri	B57_E01_E03	FALSE	aB_clone34	Ci10004	SourceNode	TRAV5*01	TRBV19*01
TRAV14DV4_TRBV20-1	TRAV14/DV4*01_TRBV20-1*01	26226, 16, 4243		Controller	1	B57	TRAJ4*01	TRBJ1-2*01	aB_clone445	0.847458	0.847458	Dual	B57_E01	FALSE	aB_clone445	Ci20018	SourceNode	TRAV14/DV4*01	TRBV20-1*01
TRAV3_TRBV7-6	TRAV3*01_TRBV7-6*01	6432, 566, 2350		Controller	1	B57	TRAJ39*01	TRBJ2-3*01	aB_clone86	0.211864	0.211864	Dual	B57_E01	FALSE	aB_clone86	Ci10067	SourceNode	TRAV3*01	TRBV7-6*01
TRAV14DV4_TRBV2	TRAV14/DV4*01_TRBV2*01	9235, 30, 2993		Noncontroller	1	B57	TRAJ46*01	TRBJ2-2*01	aB_clone394	0.847458	0.847458	Single	B57	FALSE	aB_clone394	Ci10076	SourceNode	TRAV14/DV4*01	TRBV2*01
TRAV8-1_TRBV16	TRAV8-1*01_TRBV16*01	2026, 211, 864		ART+_Noncontroller	1	E01	TRAJ40*01	TRBJ2-3*01	aB_clone345	0.36036	-0.36036	Tri	B57_E01_E03	FALSE	aB_clone345	Ci10074	SourceNode	TRAV8-1*01	TRBV16*01
TRAV14DV4_TRBV9	TRAV14/DV4*01_TRBV9*01	21747, 22, 2794		Noncontroller	1	B57	TRAJ39*01	TRBJ2-7*01	aB_clone397	1.34181	1.34181	Single	B57	FALSE	aB_clone397	Ci10076	SourceNode	TRAV14/DV4*01	TRBV9*01
TRAV5_TRBV7-6	TRAV5*01_TRBV7-6*01	4932, 27, 2458		Noncontroller	1	E01	TRAJ22*01	TRBJ2-3*01	aB_clone52	0.540541	-0.540541			FALSE	aB_clone52	Ci10027	SourceNode	TRAV5*01	TRBV7-6*01
TRAV3_TRBV7-6	TRAV3*01_TRBV7-6*01	6432, 566, 2350		Controller	1	B57	TRAJ39*01	TRBJ2-3*01	aB_clone103	0.211864	0.211864	Dual	B57_E01	FALSE	aB_clone103	Ci10067	SourceNode	TRAV3*01	TRBV7-6*01
TRAV5_TRBV19	TRAV5*01_TRBV19*01	4932, 282, 1873		ART+_Noncontroller	1	E01	TRAJ13*01	TRBJ1-2*01	aB_clone359	0.900901	-0.900901	Tri	B57_E01_E03	FALSE	aB_clone359	Ci10074	SourceNode	TRAV5*01	TRBV19*01
TRAV12-2_TRBV20-1	TRAV12-2*01_TRBV20-1*01	26226, 5, 2250		ART+_Noncontroller	1	B57	TRAJ34*01	TRBJ2-5*01	aB_clone207	0.49435	0.49435	Dual	B57_E01	FALSE	aB_clone207	Ci10074	SourceNode	TRAV12-2*01	TRBV20-1*01
TRAV13-1_TRBV7-6	TRAV13-1*01_TRBV7-6*01	9126, 818, 3966		ART+_Noncontroller	1	E03	TRAJ23*01	TRBJ2-7*01	aB_clone258	0.277008	-0.277008	Single	E03	FALSE	aB_clone258	Ci10074	SourceNode	TRAV13-1*01	TRBV7-6*01
TRAV14DV4_TRBV20-1	TRAV14/DV4*01_TRBV20-1*01	26226, 16, 4243		Controller	1	B57	TRAJ36*01	TRBJ1-2*01	aB_clone413	0.847458	0.847458	Dual	B57_E01	FALSE	aB_clone413	Ci20018	SourceNode	TRAV14/DV4*01	TRBV20-1*01
TRAV13-1_TRBV7-6	TRAV13-1*01_TRBV7-6*01	9126, 818, 3966		ART+_Noncontroller	1	E03	TRAJ23*01	TRBJ2-7*01	aB_clone259	0.277008	-0.277008	Single	E03	FALSE	aB_clone259	Ci10074	SourceNode	TRAV13-1*01	TRBV7-6*01
TRAV12-2_TRBV7-9	TRAV12-2*01_TRBV7-9*01	21970, 6, 3486		Controller	1	E01	TRAJ35*01	TRBJ1-3*01	aB_clone3	0.720721	-0.720721	Dual	B57_E01	FALSE	aB_clone3	Ci10004	SourceNode	TRAV12-2*01	TRBV7-9*01
TRAV12-2_TRBV20-1	TRAV12-2*01_TRBV20-1*01	26226, 5, 2250		ART+_Noncontroller	1	B57	TRAJ34*01	TRBJ2-5*01	aB_clone311	0.49435	0.49435	Dual	B57_E01	FALSE	aB_clone311	Ci10074	SourceNode	TRAV12-2*01	TRBV20-1*01
TRAV5_TRBV24-1	TRAV5*01_TRBV24-1*01	1473, 5, 377		Controller	1	E01	TRAJ13*01	TRBJ2-1*01	aB_clone5	0.36036	-0.36036	Tri	B57_E01_E03	FALSE	aB_clone5	Ci10004	SourceNode	TRAV5*01	TRBV24-1*01
TRAV29DV5_TRBV20-1	TRAV29/DV5*01_TRBV20-1*01	26226, 20, 4255		ART+_Noncontroller	1	B57	TRAJ32*01	TRBJ2-5*01	aB_clone313	0.353107	0.353107	Dual	B57_E01	FALSE	aB_clone313	Ci10074	SourceNode	TRAV29/DV5*01	TRBV20-1*01
TRAV5_TRBV24-1	TRAV5*01_TRBV24-1*01	40411, 6, 7431		Controller	1	B57	TRAJ4*01	TRBJ2-1*01	aB_clone416	0.988701	0.988701	Tri	B57_E01_E03	FALSE	aB_clone416	Ci20018	SourceNode	TRAV5*01	TRBV24-1*01
TRAV5_TRBV24-1	TRAV5*01_TRBV24-1*01	1473, 5, 377		ART+_Noncontroller	1	E01	TRAJ4*01	TRBJ2-1*01	aB_clone353	0.36036	-0.36036	Tri	B57_E01_E03	FALSE	aB_clone353	Ci10074	SourceNode	TRAV5*01	TRBV24-1*01
TRAV5_TRBV24-1	TRAV5*01_TRBV24-1*01	40411, 6, 7431		Controller	1	B57	TRAJ4*01	TRBJ2-1*01	aB_clone455	0.988701	0.988701	Tri	B57_E01_E03	FALSE	aB_clone455	Ci20018	SourceNode	TRAV5*01	TRBV24-1*01
TRAV3_TRBV7-6	TRAV3*01_TRBV7-6*01	6432, 566, 2350		Controller	1	B57	TRAJ39*01	TRBJ2-3*01	aB_clone98	0.211864	0.211864	Dual	B57_E01	FALSE	aB_clone98	Ci10067	SourceNode	TRAV3*01	TRBV7-6*01
TRAV13-1_TRBV12-5	TRAV13-1*01_TRBV12-5*01	722, 21, 454		ART+_Noncontroller	1	E03	TRAJ3*01	TRBJ2-7*01	aB_clone253	0.277008	-0.277008	Single	E03	FALSE	aB_clone253	Ci10074	SourceNode	TRAV13-1*01	TRBV12-5*01
TRAV13-1_TRBV29-1	TRAV13-1*01_TRBV29-1*01	5682, 51, 2648		Controller	1	E01	TRAJ47*01	TRBJ2-3*01	aB_clone151	0.36036	-0.36036	Single	E01	FALSE	aB_clone151	Ci10067	SourceNode	TRAV13-1*01	TRBV29-1*01
TRAV5_TRBV7-9	TRAV5*01_TRBV7-9*01	12056, 6, 1906		Controller	1	B57	TRAJ13*01	TRBJ1-3*01	aB_clone458	0.988701	0.988701	Tri	B57_E01_E03	FALSE	aB_clone458	Ci20018	SourceNode	TRAV5*01	TRBV7-9*01
TRAV14DV4_TRBV7-9	TRAV14/DV4*01_TRBV7-9*01	30295, 10, 3446		Controller	1	B57	TRAJ26*01	TRBJ1-3*01	aB_clone408	0.847458	0.847458	Dual	B57_E01	FALSE	aB_clone408	Ci20018	SourceNode	TRAV14/DV4*01	TRBV7-9*01
TRAV5_TRBV20-1	TRAV5*01_TRBV20-1*01	8980, 78, 2414		Controller	1	E01	TRAJ27*01	TRBJ2-2*01	aB_clone152	0.720721	-0.720721	Dual	E01_E03	FALSE	aB_clone152	Ci10067	SourceNode	TRAV5*01	TRBV20-1*01
TRAV8-1_TRBV16	TRAV8-1*01_TRBV16*01	2212, 16, 685		ART+_Noncontroller	1	B57	TRAJ40*01	TRBJ2-3*01	aB_clone204	0.282486	0.282486	Tri	B57_E01_E03	FALSE	aB_clone204	Ci10074	SourceNode	TRAV8-1*01	TRBV16*01
TRAV14DV4_TRBV7-9	TRAV14/DV4*01_TRBV7-9*01	30295, 10, 3446		Controller	1	B57	TRAJ22*01	TRBJ2-5*01	aB_clone102	0.847458	0.847458	Single	B57	FALSE	aB_clone102	Ci10067	SourceNode	TRAV14/DV4*01	TRBV7-9*01
TRAV5_TRBV24-1	TRAV5*01_TRBV24-1*01	40411, 6, 7431		Controller	1	B57	TRAJ4*01	TRBJ2-1*01	aB_clone423	0.988701	0.988701	Tri	B57_E01_E03	FALSE	aB_clone423	Ci20018	SourceNode	TRAV5*01	TRBV24-1*01
TRAV5_TRBV4-2	TRAV5*01_TRBV4-2*01	2103, 104, 671		ART+_Noncontroller	1	E03	TRAJ8*01	TRBJ1-5*01	aB_clone218	0.277008	-0.277008	Tri	B57_E01_E03	FALSE	aB_clone218	Ci10074	SourceNode	TRAV5*01	TRBV4-2*01
TRAV13-1_TRBV12-5	TRAV13-1*01_TRBV12-5*01	722, 21, 454		ART+_Noncontroller	1	E03	TRAJ3*01	TRBJ2-7*01	aB_clone373	0.277008	-0.277008	Single	E03	FALSE	aB_clone373	Ci10074	SourceNode	TRAV13-1*01	TRBV12-5*01
TRAV24_TRBV28	TRAV24*01_TRBV28*01	7193, 333, 2960		Noncontroller	1	E03	TRAJ43*01	TRBJ2-7*01	aB_clone66	0.277008	-0.277008	Single	E03	FALSE	aB_clone66	Ci10027	SourceNode	TRAV24*01	TRBV28*01
TRAV13-1_TRBV28	TRAV13-1*01_TRBV28*01	2869, 27, 1092		ART+_Noncontroller	1	E03	TRAJ15*01	TRBJ2-7*01	aB_clone221	0.277008	-0.277008	Single	E03	FALSE	aB_clone221	Ci10074	SourceNode	TRAV13-1*01	TRBV28*01
TRAV8-1_TRBV16	TRAV8-1*01_TRBV16*01	2212, 16, 685		ART+_Noncontroller	1	B57	TRAJ40*01	TRBJ2-3*01	aB_clone324	0.282486	0.282486	Tri	B57_E01_E03	FALSE	aB_clone324	Ci10074	SourceNode	TRAV8-1*01	TRBV16*01
TRAV3_TRBV7-6	TRAV3*01_TRBV7-6*01	6432, 566, 2350		Controller	1	B57	TRAJ39*01	TRBJ2-3*01	aB_clone119	0.211864	0.211864	Dual	B57_E01	FALSE	aB_clone119	Ci10067	SourceNode	TRAV3*01	TRBV7-6*01
TRAV5_TRBV24-1	TRAV5*01_TRBV24-1*01	40411, 6, 7431		Controller	1	B57	TRAJ4*01	TRBJ2-1*01	aB_clone426	0.988701	0.988701	Tri	B57_E01_E03	FALSE	aB_clone426	Ci20018	SourceNode	TRAV5*01	TRBV24-1*01
TRAV5_TRBV24-1	TRAV5*01_TRBV24-1*01	40411, 6, 7431		Controller	1	B57	TRAJ4*01	TRBJ2-1*01	aB_clone427	0.988701	0.988701	Tri	B57_E01_E03	FALSE	aB_clone427	Ci20018	SourceNode	TRAV5*01	TRBV24-1*01
TRAV14DV4_TRBV7-9	TRAV14/DV4*01_TRBV7-9*01	30295, 10, 3446		Controller	1	B57	TRAJ26*01	TRBJ1-3*01	aB_clone428	0.847458	0.847458	Dual	B57_E01	FALSE	aB_clone428	Ci20018	SourceNode	TRAV14/DV4*01	TRBV7-9*01
TRAV1-2_TRBV2	TRAV1-2*01_TRBV2*01	4055, 199, 1829		ART+_Noncontroller	1	E03	TRAJ41*01	TRBJ2-7*01	aB_clone274	0.277008	-0.277008	Single	E03	FALSE	aB_clone274	Ci10074	SourceNode	TRAV1-2*01	TRBV2*01
TRAV29DV5_TRBV2	TRAV29/DV5*01_TRBV2*01	4055, 7, 1048		ART+_Noncontroller	1	E03	TRAJ22*01	TRBJ2-7*01	aB_clone275	0.692521	-0.692521	Single	E03	FALSE	aB_clone275	Ci10074	SourceNode	TRAV29/DV5*01	TRBV2*01
TRAV5_TRBV7-9	TRAV5*01_TRBV7-9*01	12056, 6, 1906		Controller	1	B57	TRAJ47*01	TRBJ1-3*01	aB_clone110	0.988701	0.988701	Dual	B57_E01	FALSE	aB_clone110	Ci10067	SourceNode	TRAV5*01	TRBV7-9*01
TRAV5_TRBV19	TRAV5*01_TRBV19*01	4932, 282, 1873		Controller	1	E01	TRAJ13*01	TRBJ1-2*01	aB_clone9	0.900901	-0.900901	Tri	B57_E01_E03	FALSE	aB_clone9	Ci10004	SourceNode	TRAV5*01	TRBV19*01
TRAV5_TRBV9	TRAV5*01_TRBV9*01	2696, 129, 1096		Noncontroller	1	E03	TRAJ13*01	TRBJ2-5*01	aB_clone60	0.415512	-0.415512			FALSE	aB_clone60	Ci10027	SourceNode	TRAV5*01	TRBV9*01
TRAV1-2_TRBV9	TRAV1-2*01_TRBV9*01	8226, 7, 2019		Controller	1	B57	TRAJ35*01	TRBJ2-1*01	aB_clone112	0.211864	0.211864	Single	B57	FALSE	aB_clone112	Ci10067	SourceNode	TRAV1-2*01	TRBV9*01
TRAV8-1_TRBV16	TRAV8-1*01_TRBV16*01	778, 37, 263		ART+_Noncontroller	1	E03	TRAJ40*01	TRBJ2-3*01	aB_clone368	0.554017	-0.554017	Tri	B57_E01_E03	FALSE	aB_clone368	Ci10074	SourceNode	TRAV8-1*01	TRBV16*01
TRAV12-2_TRBV29-1	TRAV12-2*01_TRBV29-1*01	3457, 657, 1189		Controller	1	B57	TRAJ35*01	TRBJ1-1*01	aB_clone419	0.211864	0.211864	Dual	B57_E01	FALSE	aB_clone419	Ci20018	SourceNode	TRAV12-2*01	TRBV29-1*01
TRAV12-1_TRBV19	TRAV12-1*01_TRBV19*01	1798, 17, 506		ART+_Noncontroller	1	E03	TRAJ3*01	TRBJ1-2*01	aB_clone369	0.831025	-0.831025	Tri	B57_E01_E03	FALSE	aB_clone369	Ci10074	SourceNode	TRAV12-1*01	TRBV19*01
TRAV12-2_TRBV20-1	TRAV12-2*01_TRBV20-1*01	3525, 5, 1553		Controller	1	E01	TRAJ35*01	TRBJ1-2*01	aB_clone10	1.08108	-1.08108	Dual	B57_E01	FALSE	aB_clone10	Ci10004	SourceNode	TRAV12-2*01	TRBV20-1*01
TRAV5_TRBV19	TRAV5*01_TRBV19*01	7407, 250, 2318		Controller	1	B57	TRAJ13*01	TRBJ1-2*01	aB_clone421	0.282486	0.282486	Tri	B57_E01_E03	FALSE	aB_clone421	Ci20018	SourceNode	TRAV5*01	TRBV19*01
TRAV8-1_TRBV16	TRAV8-1*01_TRBV16*01	778, 37, 263		ART+_Noncontroller	1	E03	TRAJ40*01	TRBJ2-3*01	aB_clone268	0.554017	-0.554017	Tri	B57_E01_E03	FALSE	aB_clone268	Ci10074	SourceNode	TRAV8-1*01	TRBV16*01
TRAV24_TRBV28	TRAV24*01_TRBV28*01	7193, 333, 2960		Noncontroller	1	E03	TRAJ43*01	TRBJ2-7*01	aB_clone63	0.277008	-0.277008	Single	E03	FALSE	aB_clone63	Ci10027	SourceNode	TRAV24*01	TRBV28*01

## Sheet: Figure 2D
Clone	B*57:01 (FC NFAT Signal)	E*01:01 (FC NFAT Signal)	E*01:03 (FC NFAT Signal)
TCR01	34.2	1.3	1
TCR09	39.4	2	1.8
TCR13/TCR46	27.8	0.8	1.1
TCR16	32.8	1.6	4.7
TCR05	2.2	1	1.1
TCR14	1.8	1.5	2
TCR18	1.5	0.9	2.3
TCR39	3.1	0.8	0.9

## Sheet: Figure 3
GO_Term	gene_count	Abs_Log_Q	Condition
T cell activation	14	1.2	Multiply-restricted
Cell cycle, Mitotic	22	1.7	Multiply-restricted
Protein localization to organelle	26	1.7	Multiply-restricted
Regulation of membrane potential	19	1.7	Multiply-restricted
Regulation of transmembrane transport	20	1.7	Multiply-restricted
Cell junction organization	21	1.7	Multiply-restricted
Protein catabolic process	28	1.8	Multiply-restricted
Response to ER stress	13	1.7	Multiply-restricted
PID AURORA A PATHWAY	5	1.3	Multiply-restricted
PID FOXO PATHWAY	6	1.3	Multiply-restricted
Cellular response to cytokine stimulus	21	0.85	Multiply-restricted
Pathways in cancer	20	1.3	Multiply-restricted
Pericardium development	N/A	N/A	Multiply-restricted
Nuclear envelope breakdown	N/A	N/A	Multiply-restricted
T cell activation	N/A	N/A	Singly-restricted
Cell cycle, Mitotic	N/A	N/A	Singly-restricted
Protein localization to organelle	N/A	N/A	Singly-restricted
Regulation of membrane potential	N/A	N/A	Singly-restricted
Regulation of transmembrane transport	N/A	N/A	Singly-restricted
Cell junction organization	N/A	N/A	Singly-restricted
Protein catabolic process	N/A	N/A	Singly-restricted
Response to ER stress	N/A	N/A	Singly-restricted
PID AURORA A PATHWAY	N/A	N/A	Singly-restricted
PID FOXO PATHWAY	N/A	N/A	Singly-restricted
Cellular response to cytokine stimulus	10	0.86	Singly-restricted
Pathways in cancer	8	0.82	Singly-restricted
Pericardium development	3	1.3	Singly-restricted
Nuclear envelope breakdown	3	0.84	Singly-restricted

## Sheet: Figure 5
Clone	B*57:01 (FC NFAT Signal)	E*01:01 (FC NFAT Signal)	E*01:03 (FC NFAT Signal)	Control
Gp6x2	3.52901	2.70205	3.93618	C, EC
Gp6x3	22.4615	3.40647	3.20152	EC
Gp347	4.68498	4.53237	3.9932	C
Gp532	4.77367	4.00111	3.72713	EC
Gp1x1	1.8802	2.76245	2.59063	EC
Gp566	4.57029	4.20879	4.01973	All
Gp589	3.91237	3.40994	3.11631	C, NC
Gp2x1	17.2249	2.52995	3.0842	C
Gp2x2	26.6437	11.0375	6.0956	C
Gp4x1	2.1302	1.38319	2.20105	All
Gp4x3	2.30437	1.65733	1.84911	C
Gp7x1	2.89471	2.68589	1.99317	NC
Gp7x2	1.3555	2.27958	1.17848	NC
Gp12x1	1.34617	1.88078	1.3471	All
GpT51x1	1.40782	2.14499	1.12189	C

## Sheet: Figure 7A
	Replicate	(-)	SIV-TH9	RVF-VT9	HIV-RL9	HIV-KF11	Mtb-RL9	A02-VL9	DENV-HF9
HLA-B*57	1	0				83.5616			100
HLA-B*57	2	0				88.245			100
HLA-B*57	3	0				100			100
HLA-B*57	4	0				44.3447			100
HLA-A*02	1	0		100	72.314
HLA-A*02	2	0		100	89.6025
HLA-A*02	3	0		100	69.1756
HLA-A*02	4	0		100	0
HLA-E*01:01	1	0	0	8.18381	19.5624	8.53392	100	100
HLA-E*01:01	2	0	0	21.27	25.8881	22.8242	98.6513	100
HLA-E*01:01	3	0	0	0	4.98108	0	99.1054	100
HLA-E*01:01	4	0	0	0	29.1301	16.5603	100	100
HLA-E*01:03	1	0	0	5.82317	36.7683	0	97.6584	100
HLA-E*01:03	2	0	0	0	38.9917	2.61646	100	100
HLA-E*01:03	3	0	0	0	24.4034	0	98.3155	100
HLA-E*01:03	4	0	0	26.6835	40.3313	5.07742	100	100

## Sheet: Figure 7F
	NC E (-)	NC E KF11	C E (-)	C E KF11
Replicate 1	0.09	0.17	0.05	0.22
Replicate 2	0.01	0.059	0.028	0.16
Replicate 3	0.00721	0.041	0.026	0.14

## Sheet: Figure 7G
	NC B57 (-)	NC B57 KF11	C B57 (-)	C B57 KF11
Replicate 1	0.1	1.24	0.012	1.25
Replicate 2	0.2	0.6	0.019	0.58
Replicate 3	0.00794	6.82	0.023	1.05

## Sheet: Figure 7H
	NC Dual (-)	NC Dual KF11	C Dual (-)	C Dual KF11
Replicate 1	0.0056	0.00422	0.00139	0.019
Replicate 2	0.01	0.00593	0.014	0.015
Replicate 3	0.00481	0.00666	0.00329	0.032

[truncated: 5 more sheets: Figure 7I, Figure 7J, Figure S2, Figure S4, Figure S8]
